# Supplementary material for: Identification of canonical pyroptosis-related genes, associated regulation axis, and related traditional Chinese medicine in spinal cord injury
Source: Front Aging Neurosci. 2023 May 18;15:1152297. doi: 10.3389/fnagi.2023.1152297 (PMC10232751; doi:10.3389/fnagi.2023.1152297)
Supplement: Supplementary file 8 [file Table_2.XLSX]

## Sheet: Sheet1
Table S1： PRGs
Homo sapiens	Mus musculus	Rattus norvegicus
AIM2	Aim2	Aim2
CASP1	Casp1	Casp1
CASP3	Casp3	Casp3
CASP4	casp4	Casp4
CASP5	——	——
CASP6	Casp6	Casp6
CASP8	Casp8	Casp8
CASP9	Casp9	Casp9
ELANE	Elane	Elane
GPX4	Gpx4	Gpx4
GSDMA	Gsdma3/Gsdma2/Gsdma	Gsdma
GSDMB	——	——
GSDMC	Gsdmc/Gsdmc2/Gsdmc3/Gsdmc4	Gsdmc
GSDMD	Gsdmd	Gsdmd
GSDME	Gsdme	Gsdme
IL18	Il18	Il18
IL1B	Il1b	Il1b
IL6	Il6	Il6
NLRC4	Nlrc4	Nlrc4
NLRP1	Nlrp1a	Nlrp1a
NLRP1	Nlrp1b	Nlrp1b
NLRP2	Nlrp2	Nlrp2
NLRP3	Nlrp3	Nlrp3
NLRP6	Nlrp6	Nlrp6
NLRP7	——	——
NOD1	Nod1	Nod1
NOD2	Nod2	Nod2
PJVK	Pjvk	Pjvk
PLCG1	Plcg1	Plcg1
PRKACA	Prkaca	Prkaca
PYCARD	Pycard	Pycard
SCAF11	Scaf11	Scaf11
TIRAP	Tirap	Tirap
TNF	Tnf	Tnf
