# Supplementary material for: Identification of canonical pyroptosis-related genes, associated regulation axis, and related traditional Chinese medicine in spinal cord injury
Source: Front Aging Neurosci. 2023 May 18;15:1152297. doi: 10.3389/fnagi.2023.1152297 (PMC10232751; doi:10.3389/fnagi.2023.1152297)
Supplement: Supplementary file 9 [file Table_3.XLSX]

## Sheet: Sheet1
Table2: differentially expressed TFs in at least two models SCI models
175 up-regulated TFs	99 down-regulated TFs
ETS1	ESRRG
JUNB	SIX4
IRF1	SCRT1
MAFF	NEUROD6
KLF6	AR
TGIF1	DMRT3
LYL1	NHLH2
SP110	MNX1
ELK3	TFAP2B
HHEX	BCL11A
MAF	ESRRB
CEBPD	TOX2
SOX7	ZNF831
IRF5	NEUROD2
CEBPA	EVX1
RUNX1	PGR
ZFP36L1	NKRF
SP140	L3MBTL4
EGR2	DMRTA1
MYC	LHX9
PLEK	CSRNP3
IRF7	PURG
FLI1	TOX3
ZNF217	SMAD9
HLX	MEIS2
BATF	ZBTB20
MAFB	MYT1L
ATF3	RORB
TFEC	ZFHX4
NFKB2	KLF12
FOXC1	ZNF423
NR1H3	SATB1
KLF5	CREBRF
PLSCR1	CLOCK
PRRX2	DBP
NR2F2	THRB
NFATC1	ZMAT3
NFE2L2	ZBTB11
ZFP36L2	EBF1
ID1	NCOA1
E2F2	PRDM2
NFYA	SMARCA1
FOXM1	PURA
CEBPB	CAMTA1
ZIC5	DACH1
AKNA	MTA3
POU2F2	ZNF354C
RUNX3	TRPS1
STAT6	PAX2
E2F7	UNCX
RUNX2	NPAS1
CENPA	PAX5
FOSL2	GBX1
PRRX1	ZNF536
E2F8	LBX1
TBX18	WT1
BATF3	HMX3
ELF4	LHX5
PRDM1	NPAS4
ID3	POU4F1
ZBTB42	HOXD9
CREB3L1	SHOX2
TEAD4	HOXC10
GATA6	L3MBTL1
PRDM6	ZNF711
RELB	MYT1
SIX1	HOXB8
SNAI1	EBF2
TWIST1	EGR4
FOXD1	BARX2
OSR1	DMBX1
FOXD2	NRL
SNAI2	NHLH1
ZIC2	VSX2
LHX6	NKX2-8
MEOX2	TLX3
YBX1	HES5
MIS18BP1	POU4F2
SOX4	LHX3
SMAD6	ISL1
TEAD3	PAX8
KLF2	LHX1
MLXIPL	MAFA
TBX2	SPDEF
TEAD2	NEUROD4
NFATC4	EBF3
TBX1	SREBF2
ATOH8	ZNF23
NFE2	PBX3
FOXS1	NR3C2
MYBL2	CSDC2
TWIST2	TOX
HIC1	HOXA7
HMGB2	NR1D2
CEBPE	HOXD1
IKZF1	DZIP1
BCL6B	BCL11B
ZNF616	NFATC2
BATF2	HOXB6
TBX15
MYOG
MYB
FOXD3
IRF4
SIX5
TBX6
ZIC4
SPIB
GATA1
YBX2
KLF4
ELF3
GFI1
USF2
LYAR
KLF10
HMGA1
FOSL1
TSC22D4
KLF11
YBX3
DDIT3
SPI1
REST
EGR3
MSC
TBX3
MEOX1
SPIC
HNF1B
RARA
HOPX
PAX6
STAT1
IRF9
TAL1
PARP12
TEAD1
IRF8
STAT2
JUN
ATF1
TCF7L2
ARID5A
AHR
SOX6
SP8
PAX3
REL
GLIS3
TFCP2L1
FOXC2
SP5
RFX2
RARG
ERG
BNC2
DLX4
EOMES
OSR2
ELF1
ETV6
SREBF1
TSHZ1
SMAD4
CUX1
MEF2C
NR4A3
AEBP2
AFF1
RREB1
FOS
SMAD3
EGR1
TP53
