# Supplementary material for: Identification of canonical pyroptosis-related genes, associated regulation axis, and related traditional Chinese medicine in spinal cord injury
Source: Front Aging Neurosci. 2023 May 18;15:1152297. doi: 10.3389/fnagi.2023.1152297 (PMC10232751; doi:10.3389/fnagi.2023.1152297)
Supplement: Supplementary file 10 [file Table_4.XLSX]

## Sheet: dif-miRNA
miRNA	log2FoldChange		pvalue
mmu-miR-107-5p	-5.94726	5.94726	0.00173655
mmu-miR-3572-3p	-5.4561	5.4561	0.0440934
mmu-miR-201-5p	-5.24806	5.24806	0.0128447
mmu-miR-188-3p	-5.24231	5.24231	0.0105479
mmu-miR-133a-5p	-1.87213	1.87213	0.000603981
mmu-miR-1a-3p	-1.77768	1.77768	0.00645859
mmu-miR-153-5p	-1.74048	1.74048	0.00941547
mmu-miR-3069-5p	-1.57843	1.57843	0.0328267
mmu-miR-592-5p	-1.42576	1.42576	0.000559113
mmu-miR-505-3p	-1.24493	1.24493	0.0142737
mmu-miR-1264-5p	-1.16659	1.16659	0.000722723
mmu-miR-217-5p	-1.11446	1.11446	0.0137169
mmu-miR-212-5p	-1.09998	1.09998	0.0093475
mmu-miR-96-5p	-1.09986	1.09986	0.025775
mmu-miR-344b-3p	-1.09813	1.09813	0.00303727
mmu-miR-376a-5p	-1.05984	1.05984	0.0249419
mmu-miR-764-3p	-1.05869	1.05869	0.0433337
mmu-miR-598-3p	-1.04844	1.04844	0.00251395
mmu-miR-1298-3p	-1.03583	1.03583	0.00266525
mmu-miR-153-3p	-1.009	1.009	0.0232605
mmu-miR-300-5p	-0.988321	0.988321	0.0221336
mmu-miR-135b-5p	-0.97281	0.97281	0.00860049
mmu-miR-7b-5p	-0.962726	0.962726	0.00223927
mmu-miR-181c-3p	-0.95878	0.95878	0.022306
mmu-miR-434-5p	-0.956059	0.956059	0.0126395
mmu-miR-335-3p	-0.943826	0.943826	0.00694244
mmu-miR-136-3p	-0.936192	0.936192	0.0100157
mmu-miR-873a-5p	-0.926363	0.926363	0.00691633
mmu-miR-182-5p	-0.912482	0.912482	0.00753373
mmu-miR-499-5p	-0.899513	0.899513	0.0137916
mmu-miR-541-5p	-0.896827	0.896827	0.003066
mmu-miR-340-3p	-0.887849	0.887849	0.00850002
mmu-miR-448-3p	-0.886447	0.886447	0.0433223
mmu-miR-135a-5p	-0.875494	0.875494	0.00458257
mmu-miR-136-5p	-0.870013	0.870013	0.000976111
mmu-miR-376b-5p	-0.868337	0.868337	0.0169776
mmu-miR-218-5p	-0.867466	0.867466	0.0010071
mmu-miR-582-5p	-0.864893	0.864893	0.0031026
mmu-miR-10b-5p	-0.8635	0.8635	0.0468493
mmu-miR-384-3p	-0.830453	0.830453	0.00135652
mmu-miR-488-3p	-0.815007	0.815007	0.00577616
mmu-miR-409-5p	-0.813299	0.813299	0.0146304
mmu-miR-34a-5p	-0.803615	0.803615	0.00208916
mmu-miR-329-5p	-0.792952	0.792952	0.00642734
mmu-miR-181d-5p	-0.781014	0.781014	0.00938509
mmu-miR-7a-5p	-0.777396	0.777396	0.012406
mmu-miR-369-5p	-0.743365	0.743365	0.0366053
mmu-miR-204-5p	-0.734056	0.734056	0.0157999
mmu-miR-487b-3p	-0.731864	0.731864	0.0128911
mmu-miR-433-5p	-0.718811	0.718811	0.0249506
mmu-miR-128-3p	-0.715474	0.715474	0.00283666
mmu-miR-708-5p	-0.696046	0.696046	0.0251906
mmu-miR-9-5p	-0.693747	0.693747	0.0469495
mmu-miR-411-5p	-0.664119	0.664119	0.0130403
mmu-miR-369-3p	-0.645851	0.645851	0.00844012
mmu-miR-381-3p	-0.642599	0.642599	0.026475
mmu-miR-30e-5p	-0.632956	0.632956	0.0167019
mmu-miR-652-3p	0.605224	0.605224	0.0459117
mmu-miR-501-3p	0.630497	0.630497	0.0498906
mmu-miR-451a	0.637165	0.637165	0.0174242
mmu-miR-423-5p	0.67231	0.67231	0.0392658
mmu-miR-23a-3p	0.717014	0.717014	0.0292873
mmu-miR-125a-3p	0.730321	0.730321	0.0162578
mmu-miR-93-5p	0.824407	0.824407	0.032022
mmu-miR-92b-5p	0.826108	0.826108	0.0457372
mmu-miR-674-3p	0.855808	0.855808	0.0128347
mmu-miR-455-3p	0.868821	0.868821	0.0393368
mmu-miR-34c-3p	0.882069	0.882069	0.00683433
mmu-miR-106b-5p	0.889471	0.889471	0.00531894
mmu-miR-144-3p	0.909834	0.909834	0.00348007
mmu-miR-877-5p	0.939613	0.939613	0.000886443
mmu-miR-222-3p	0.944648	0.944648	0.00127888
mmu-miR-15b-3p	0.945191	0.945191	0.00169696
mmu-miR-671-3p	1.01545	1.01545	0.0181267
mmu-miR-673-5p	1.01793	1.01793	0.0162683
mmu-miR-339-3p	1.01798	1.01798	0.0011023
mmu-miR-28a-3p	1.01933	1.01933	0.000316372
mmu-miR-99b-3p	1.02394	1.02394	0.006861
mmu-miR-200c-3p	1.03431	1.03431	0.0149619
mmu-miR-511-3p	1.05186	1.05186	0.0115474
mmu-miR-501-5p	1.06396	1.06396	0.0198917
mmu-miR-15b-5p	1.07463	1.07463	0.0177302
mmu-miR-221-3p	1.08058	1.08058	0.00101898
mmu-miR-144-5p	1.09354	1.09354	0.00372899
mmu-miR-106b-3p	1.15498	1.15498	9.90461e-05
mmu-miR-203-3p	1.16706	1.16706	0.0012217
mmu-miR-23b-5p	1.20309	1.20309	0.0104753
mmu-miR-185-3p	1.25296	1.25296	0.0266305
mmu-miR-324-3p	1.26019	1.26019	0.0381096
mmu-miR-19a-3p	1.26225	1.26225	0.017476
mmu-miR-210-3p	1.27343	1.27343	0.00167701
mmu-miR-296-3p	1.27605	1.27605	0.00129629
mmu-miR-3968	1.28361	1.28361	0.00140143
mmu-miR-423-3p	1.33036	1.33036	0.00184067
mmu-miR-486b-3p	1.36098	1.36098	0.00265986
mmu-miR-344e-3p	1.36519	1.36519	0.0062514
mmu-mir-6481-p3	1.39996	1.39996	0.0117118
mmu-miR-92a-3p	1.40012	1.40012	8.09708e-07
mmu-miR-20a-5p	1.45522	1.45522	5.9411e-05
mmu-miR-142a-5p	1.48006	1.48006	1.65868e-05
mmu-miR-17-3p	1.50405	1.50405	0.000211658
mmu-let-7d-3p	1.50649	1.50649	0.00428553
mmu-miR-25-5p	1.52368	1.52368	0.00012224
mmu-miR-214-5p	1.53058	1.53058	0.00479362
mmu-miR-17-5p	1.53861	1.53861	9.44113e-06
mmu-miR-7689-3p	1.56309	1.56309	0.0240764
mmu-miR-486a-5p	1.56334	1.56334	6.5343e-05
mmu-miR-574-3p	1.57062	1.57062	0.001931
mmu-miR-5121	1.59854	1.59854	0.00499002
mmu-miR-5113	1.61534	1.61534	0.0218847
mmu-miR-142a-3p	1.61795	1.61795	0.000208031
mmu-miR-130b-3p	1.68167	1.68167	4.67589e-06
mmu-miR-574-5p	1.71758	1.71758	0.000119535
mmu-miR-1964-3p	1.75175	1.75175	0.00402991
mmu-miR-339-5p	1.82906	1.82906	0.0016397
mmu-miR-351-3p	1.91274	1.91274	0.000420463
mmu-miR-155-5p	1.99856	1.99856	1.51447e-14
mmu-mir-6240-p3	2.00505	2.00505	0.0115546
mmu-miR-503-5p	2.00636	2.00636	0.000472559
mmu-miR-5099	2.06423	2.06423	4.7808e-16
mmu-miR-18a-5p	2.06626	2.06626	5.71229e-06
mmu-miR-7688-5p	2.07137	2.07137	0.00349264
mmu-miR-27a-5p	2.34467	2.34467	3.88867e-07
mmu-miR-214-3p	2.40611	2.40611	2.72434e-17
mmu-miR-210-5p	2.44437	2.44437	0.0380469
mmu-miR-21a-5p	2.49699	2.49699	2.73744e-16
mmu-miR-223-3p	2.55474	2.55474	1.07052e-14
mmu-mir-3470b-p3	2.66703	2.66703	0.0438138
mmu-miR-466i-5p	2.98864	2.98864	0.0422548
mmu-miR-223-5p	3.02237	3.02237	0.0101132
mmu-miR-18a-3p	3.07249	3.07249	0.0283671
mmu-miR-92a-1-5p	3.12642	3.12642	0.0292103
mmu-miR-1943-3p	3.38533	3.38533	0.0217195
mmu-miR-3473e	3.41189	3.41189	0.000102625
mmu-miR-3473b	3.41189	3.41189	0.000102625
mmu-mir-3535-p3	3.42001	3.42001	0.0463503
mmu-miR-6238	3.50883	3.50883	0.00123443
mmu-miR-6240	3.62204	3.62204	2.8653e-09
mmu-mir-1934-p3	3.71612	3.71612	2.41763e-05
mmu-mir-3473f-p3	3.71612	3.71612	2.41763e-05
mmu-miR-5126	4.02129	4.02129	0.000144177
mmu-miR-1247-5p	4.62509	4.62509	0.00126616
mmu-mir-709-p3	4.84512	4.84512	0.000291132
mmu-miR-21a-3p	5.21297	5.21297	5.5167e-12
mmu-mir-328-p5	5.3006	5.3006	0.0153974
mmu-miR-2137	5.33889	5.33889	1.26615e-06
mmu-mir-5132-p5	5.5749	5.5749	0.0072191
mmu-mir-1954-p3	5.79642	5.79642	0.00459601
mmu-mir-3470b-p5	5.79642	5.79642	0.00459601
mmu-mir-320-p5	5.7992	5.7992	0.0301405
mmu-miR-5129-5p	5.92657	5.92657	0.0022753
mmu-miR-6539	5.94467	5.94467	0.0218856
mmu-miR-222-5p	6.32632	6.32632	0.000724728
mmu-miR-23a-5p	6.83924	6.83924	3.9432e-05
mmu-miR-147-3p	6.88644	6.88644	0.00294411
mmu-miR-1195	7.31695	7.31695	1.8262e-05
mmu-mir-6236-p3	7.37055	7.37055	1.90028e-05
mmu-miR-6538	8.70618	8.70618	9.90704e-10

## Sheet: dif-circRNA
circRNA	log2FoldChange	pvalue
Npc1	3.38894	0.0495538
Col1a1	4.15441	0.00594153
Itgb4	-2.18806	0.0403145
Actg1	6.0061	0.0102843
Pfkl	4.1203	0.00130082
Nrxn1	-2.44646	0.044054
Dnajb11	2.13875	0.000291551
Kif21a	-2.46101	0.0357401
Il4ra	3.78313	0.0274595
Serpine1	9.98896	2.24e-14
Ptprd	-2.31608	0.00619766
Eif2b3	4.95094	0.0250312
Agfg1	-2.2887	0.039282
Tomm40l	-4.58626	0.0170864
Syncrip	1.29178	0.0463223
Cnot10	5.56826	0.0220983
Trerf1	-2.26956	0.0308692
Sepp1	-1.98822	0.00331004
Atad2	6.75955	0.00051952
Gm16537	3.16027	0.00461463
Slc1a2	-1.07422	0.0271139
Mfsd10	-3.3183	0.0146716
Unc13b	-20.9281	2.3e-11
Phlpp1	-4.5903	0.046488
Map3k4	-4.46752	0.00659842
Csmd1	-5.12884	0.0308489
Spg20	-2.96021	0.033534
Tmem62	-1.7377	0.0368166
Akr1e1	-3.15034	0.0158016
Cep19	-4.40883	0.01352
Pex5l	-0.999875	0.0477419
Thbs1	4.33252	6.8e-05
Col3a1	6.46746	0.00120776
Nlrp5-ps	-2.45476	0.0106245
Tcf4	0.806577	0.0331712
Ska1	9.69545	4.43e-10
Dym	-2.1719	0.0186758
Pstpip2	-1.1287	0.03054
Cwf19l2	-1.43897	0.0304259
Cep126	-1.96	0.0102088
Cntn5	-1.36572	0.0185654
Fat3	-1.01385	0.0232667
Pde4a	-1.12179	0.00691299
Bbs9	-2.25103	0.0283529
Arhgap32	-0.851739	0.0331743
Fli1	2.64179	0.0130103
Elmod1	-1.0736	0.0164649
Dmxl2	-1.16255	0.00550578
Scaper	-1.24822	0.0339984
Myo9a	-1.57911	0.0196035
Kif23	2.90892	0.000551529
Zwilch	5.55666	0.000697618
Usp3	-1.96871	0.0319689
Unc13c	-1.97011	0.00071296
Tmod3	1.90687	0.000697573
Col12a1	1.46734	0.00198351
Bckdhb	-1.97564	0.0052879
Ube2cbp	-1.70352	0.017831
Slc9a9	-2.21786	0.045178
Tfdp2	-1.44762	0.0130728
Topbp1	1.58945	4.6e-05
Dock3	-1.93885	0.00115582
Pfkfb4	1.73692	0.0062467
Slc9a7	-1.57333	0.0004217
Syn1	-1.52987	0.0201839
Mettl10	-1.8136	0.0080819
Dmd	-1.05356	0.0254288
Diaph2	1.15046	0.00962808
A230072E10Rik	-0.998549	0.0246127
Msl3	1.05687	0.0216304
Ripk1	1.47702	0.0174891
Cdyl	-1.64457	0.0321773
F13a1	2.05612	0.000547031
Wnk2	-1.86231	0.0145485
Fgd3	1.5205	0.00191949
Uimc1	-2.06464	0.0301917
Tgfbi	3.54342	6.59e-19
2010111I01Rik	-0.93045	0.0461872
Adam12	1.96689	0.00122058
D7Ertd443e	-1.57028	0.0270247
Fam169a	-2.56613	0.0173773
Arhgef28	-1.46967	0.0111005
Ankra2	-2.63586	0.0140544
Erbin	0.972334	0.0158165
Dtnb	-1.39173	0.034037
Mki67	4.91821	0.00194313
Dgkb	-1.48727	0.00334546
Strn3	-2.22771	0.0297284
Akap6	-1.30099	0.0199272
Kcnh5	-2.08266	0.00401019
Dnal1	-2.28514	0.0139828
Cpsf2	1.3267	0.0261119
Unc79	-1.86755	0.00159059
Bcl11b	-2.97901	0.00300723
Brsk2	-2.54259	0.0106904
Tns3	1.66558	0.00730358
Ranbp17	-1.7748	0.0032442
Dock2	2.64758	0.000652659
Hmmr	7.45506	1.8e-06
Havcr2	2.23565	0.000945249
Myh10	-0.933291	0.0475806
Rabep1	-1.28609	0.0346498
Adap2	1.40523	0.0090053
Ppm1e	-1.05088	0.0310818
Top2a	3.91373	0.00127639
Nmt1	1.12583	0.0167099
Pecam1	2.52492	0.000176738
Tmc8	4.59079	0.0319748
Syngr2	2.57748	0.0241276
Lin28b	-3.36258	0.0263366
Ppp1r9a	-1.39303	0.0290135
Sbno2	2.8362	2.47e-08
Txnrd1	1.46745	0.0416819
Aldh1l2	1.85813	0.00021097
Rtcb	1.58657	0.0276244
Ano4	-1.11252	0.0341286
Anks1b	-2.97019	0.00323297
Dusp6	2.08434	0.000466124
Trhde	-2.16517	0.00421351
Ptprr	-1.53462	0.0197649
Mdm2	1.48053	0.0167269
Grip1	-1.24164	0.0185605
Tbc1d30	-1.11785	0.0186988
Tcte2	-2.60726	0.0178851
Myo1f	3.92404	2.31e-05
Tbc1d5	-0.830171	0.0404653
Gm45062	-3.09357	0.00207252
Xdh	3.01654	0.0434735
Ica1	-2.03143	0.00145851
Prepl	-0.878438	0.0324259
Prkce	-1.98802	0.00389023
Fbxo11	-1.37005	0.037003
Tbccd1	1.17095	0.0405389
Mdfic	2.76242	2.32e-05
Zfp148	-1.73405	0.0102274
Slc12a8	-2.93345	0.0262875
Parp14	2.46271	0.0406369
Eva1c	3.38925	0.0111179
Synj1	-1.0094	0.0189435
Osmr	2.36719	0.000499145
Tars	2.87335	0.016252
Cdh18	-2.02992	0.0045022
Lrrc6	-2.45919	0.000686906
Pnpla3	-4.30697	0.0063588
Racgap1	1.89708	0.00271667
Scn8a	-1.4307	0.0262841
Kat6b	-1.70691	0.0103992
Cabp1	-1.49562	0.0110026
Snd1	1.10133	0.0373183
Tkt	0.887109	0.0403302
Mettl6	-2.04324	0.0109021
Fndc3a	1.02099	0.0190926
Rcbtb2	2.33956	0.00204033
Lrp5	1.53195	0.046051
Unc93b1	2.35492	0.00110293
Ksr2	-3.06695	0.00699971
Trpm3	-1.04925	0.0283683
Glis3	3.83519	0.00899225
Cpeb3	-1.32656	0.00395444
Kif11	2.65833	0.00317736
Cnnm2	-2.10601	0.0248114
Atrnl1	-1.85251	0.00413382
Shtn1	-1.5973	0.00892094
Med13l	-2.54243	0.0362972
Mkln1	-1.65968	0.0343465
Galntl6	-2.33914	0.0183858
Bbs2	-1.05899	0.0269388
Sf3b3	1.76568	0.00131811
Smim17	-2.13592	0.0208262
Samd4b	0.977068	0.0424181
Iqgap1	2.01733	0.00526775
Cpxm2	-0.867993	0.0499813
Ubn2	-2.38795	0.0101174
Mpp6	-2.04454	0.0208375
Fkbp9	1.6485	0.0240768
Herc3	-0.796202	0.0405295
Plekha5	-1.02105	0.0253397
Ankib1	-1.85557	0.00770129
Grm3	-1.62159	0.024058
Magi2	-2.11315	0.00117497
Ptpn12	1.07162	0.00273634
Dpp6	-1.45609	0.0418053
Cep135	-1.79116	0.0470983
Cdkl2	-2.56798	0.0424058
Bmp2k	0.960064	0.0180578
Kdm2b	-1.39218	0.020041
Eif3b	1.16553	0.00898175
Clvs1	-2.42978	0.0072125
Asph	-1.29078	0.0417469
Tmeff1	-1.16643	0.005803
Smc2	2.17504	7.75e-06
Trim24	-2.9402	0.00176027
Focad	-0.981558	0.0264092
Usp24	1.16087	0.0160664
Spen	-1.36279	0.0302156
Fndc3b	1.45679	0.0107249
Med12l	-1.25116	0.0211858
Tmem132b	-1.89879	0.0182884
Dnajc1	-1.72858	0.028304
Strbp	-1.00271	0.0278393
Lrp1b	-1.51808	0.0274112
Stam2	1.07699	0.0338756
Ccdc148	-2.5558	0.00174226
Kcnh7	-1.13165	0.0298501
Stk39	-1.00764	0.0288665
Phf21a	-2.33005	0.00392436
D430041D05Rik	-1.58219	0.00622561
Tbxas1	2.89585	1.7e-09
Tasp1	-1.78005	0.00848382
Macrod2	-1.63513	0.0151713
Syndig1	-2.28915	0.0178834
Rabgef1	-1.66783	0.0336895
Stau2	-1.91472	0.00252739
Rims1	-1.32259	0.00020302
Pms1	-2.90183	0.00698022
Ncl	1.37306	0.0316143
Gigyf2	-1.57814	0.0184674
Hdlbp	1.0643	0.0334988
Cdh7	-2.86512	0.00208009
Cntnap5a	-1.08392	0.0262255
Kcnt2	-2.10354	0.00196815
Rabgap1l	-1.48147	0.00970061
Gm16432	-1.29598	0.014176
Esrrg	-1.68502	0.00503761
Esco1	-1.66998	0.0251389
Rbbp8	1.17622	0.0464478
Cables1	-1.65691	0.00146276
Map3k2	-1.92557	0.0209815
Ablim3	-2.22584	0.0217891
Htr4	-1.44907	0.025059
Peak1	1.46962	0.012247
Map2k5	-1.07187	0.0267714
Aldh1a2	1.65459	0.0288033
Cpne4	-1.95886	0.0127032
Smarca1	-0.887778	0.0452733
Gabra3	-1.70942	0.000259462
Cdc14b	-2.44752	0.00465105
Agmo	-1.8186	0.0189947
Hnrnpa2b1	1.02327	0.027516
Skap2	1.68363	0.0229646
Mnat1	-1.51087	0.0407063
Psmd11	0.839235	0.0393842
Pde1c	-1.64723	0.0432948
Fam184a	-1.45119	0.0229389
Abcg2	1.26508	0.0224988
Rnps1	0.925189	0.0252101
Crebrf	-2.63066	0.00922113
Ankrd12	-1.18002	0.0303206
Slc8a1	-1.84269	0.0133801
Ccser1	-2.05168	0.0104361
Sh3bgr	-2.5087	0.00800089
Pdzd2	-2.72865	0.000386809
Cdh9	-1.6874	0.0123704
Zfat	-1.25234	0.00459758
Thrb	-1.30493	0.0032658
Extl3	1.14424	0.0240566
Ipo5	1.42266	0.0163131
E230016M11Rik	-1.5772	0.0197718
Lgi1	-1.56313	0.00800915
Ano5	-2.47805	0.00253145
Sv2b	-1.54543	0.00104603
Wdr93	-3.18449	0.0442224
Picalm	0.948291	0.0295495
Kcmf1	0.934746	0.0350515
Eif4e3	-2.35027	0.0213708
Syn2	-1.38233	0.000307591
Depdc5	-2.11528	0.0356814
Gm43278	-2.15214	0.0171699
Tmem68	-1.70272	0.0395758
Csf3r	1.80261	0.00661801
Clic4	1.32457	0.0100288
Trpc4	-2.61043	0.0313711
Tmem56	-1.79452	0.00253132
Col25a1	-1.75802	0.00482195
Ppa2	-1.99115	0.00813701
Spopl	-2.71194	0.00948336
Stxbp1	-1.08739	0.0407396
Upp2	-2.32011	0.0086631
Rapgef4	-1.2542	0.0460944
Gmcl1	-1.95147	0.0247519
Ppip5k1	-2.82296	0.000301443
Sntg1	-1.83636	0.00625434
Cpa6	-3.55725	0.0136456
Prim2	1.56784	0.0233273
Spag16	-1.81264	0.0237305
Actr3	0.974477	0.0445994
Thsd7b	-2.89903	0.0177787
Dennd1b	-2.20178	0.0428041
Pld5	-1.76322	0.0056699
Rpn1	1.28918	0.00417428
Sec61a1	2.53571	0.0362703
Cabyr	-4.39295	0.0224498
Asxl3	-1.47217	0.0294994
Arhgap26	-1.92471	0.014687
Dpysl3	1.38199	0.00877736
Aldh1l1	1.57462	0.00194404
Anp32b	1.15269	0.0256668
9530026P05Rik	-0.904029	0.0226835
Suclg2	1.07321	0.043326
Zcwpw2	-1.55496	0.0054292
Zc3h12b	-1.79821	0.033412
Ftx	-1.79975	0.0347297
Gm20696	-2.17379	0.0174965
Fancl	-1.51229	0.0250516
Lrrc48	-1.68889	0.00930654
Edem1	2.48765	0.0234255
Rspo3	-1.69146	0.0325314
Fancd2	5.65245	0.00136632
Dgkg	-1.45157	0.00299944
Nsmce2	1.12412	0.0343997
Arf4	1.61815	0.0013012
Dcp1a	-3.87561	0.00419489
Cacna1c	-3.04951	0.0057954
Ehd1	1.74771	0.00404153
Kif20b	2.27276	0.0298743
Pappa	1.6208	0.033473
Kcnc1	-1.3824	0.0400035
Sergef	-2.07215	0.0316136
Prmt3	-1.24397	0.0300796
Cyfip1	1.57158	0.010064
Prc1	3.78562	0.000120755
Prmt8	-3.03477	8.37e-06
Rrm1	2.16954	4.43e-05
Zdhhc21	-1.97433	0.00637532
Itgam	3.58204	0.000207772
Glcci1	-2.92373	0.00417524
Grm8	-1.14325	0.0241234
Grin2b	-2.42189	0.0163742
Dera	3.02903	0.00290207
Gsap	1.58711	0.0062522
Srpk2	-1.1005	0.0277416
Lmbr1	-0.942095	0.0334257
Yes1	-1.66736	0.0288913
Gm1043	-2.00455	0.0453037
Pcdh7	-2.18264	0.00568513
Pgm1	2.0425	9.97e-06
Tbc1d1	1.31583	0.0163397
Fryl	-0.907408	0.0285829
Dcun1d4	-1.35197	0.0441913
Fras1	-1.83948	0.0416499
Hpse	5.29246	0.00582614
Cds1	-1.58183	0.00115979
Acacb	-6.59119	0.0140953
Tesc	-1.7635	0.0100314
Tmem132c	-3.45342	0.007477
Glt1d1	-1.62749	0.016481
Rad23b	1.2359	0.0340747
Mllt3	-1.82528	0.0112919
Rimkla	-2.06176	0.00185951
Foxj3	-2.41145	0.010297
Rims3	-1.90898	0.00123893
Cap1	1.39368	0.00535875
Pgd	2.39337	5.18e-05
Mme	-1.45484	0.0422212
Fnip2	2.04725	0.00882929
Anp32e	1.07457	0.00843783
Atg4c	-1.07276	0.0163582
Galnt13	-2.28883	0.00916455
Grb14	-1.12773	0.00907561
Scn1a	-1.25177	0.00412237
Chn1	-1.03397	0.0192367
Pde11a	-1.70358	0.000810457
Casc5	3.93293	0.00935
Snx5	1.38945	0.0275075
Nol4l	-1.44174	0.0487859
Rprd1b	-2.75303	0.00614746
Zyg11b	-1.03185	0.0475682
Cd36	3.60479	4.81e-05
Gnai1	-1.56562	0.0297441
Hecw2	-0.999948	0.0271176
Ccnyl1	1.13331	0.0447611
Cntnap5b	-1.78272	0.0210354
Phtf2	-1.60206	0.021493
Ralgps2	-2.07926	0.00807268
Rgs7	-0.885953	0.0430131
Susd4	-1.623	0.0117761
Nol4	-1.48047	0.000438607
AW554918	-2.29136	0.0310859
Etf1	1.97041	0.000597041
Ndst1	1.65545	8.48e-05
Stt3a	1.00909	0.0264434
Fam126a	-1.66116	0.0405992
Clstn2	-1.02137	0.04499
Rhoa	1.64548	0.0154025
Tgfbr2	2.63016	0.013953
Flna	4.05296	2.3e-05
Brwd3	-1.41553	0.0111653
Gla	2.07511	0.00108408
Cdkl5	-1.09701	0.0374935
Adarb2	-1.75174	0.0430829
Nid1	1.12091	0.0450133
Dcdc2a	-2.53335	0.0467085
Klhl3	-2.43319	0.000603183
Fam228b	-1.76651	0.000749218
Eif2s1	1.453	0.000242311
Ppp1r13b	-1.62703	0.0162868
Ppp1cb	-1.88103	0.0115449
Spred2	-1.82515	0.026396
Bcl11a	-1.76029	0.037859
9530068E07Rik	1.31725	0.0210931
Gas7	1.64947	0.0181727
Tacc3	4.10017	0.000566988
Plekhm1	2.58866	0.0339837
Gm4924	-1.60315	0.041945
Tmpo	1.50071	0.000391307
Flot1	1.93301	0.0050614
Galnt14	-1.51823	0.024719
Rmdn2	-3.18629	0.00305679
Ppp2r2c	-1.18658	0.00129047
Wdr1	1.23951	0.00102568
Plcxd3	-1.51614	0.0108915
Gm7854	-2.94134	0.00843761
Rai14	1.32512	0.00976504
Azin1	0.888349	0.0205522
Nudcd1	-1.2993	0.0378416
Nell2	-1.25247	0.00996618
Arf3	-1.46178	0.0233897
Fam186b	-5.08693	0.00160688
Lima1	0.930743	0.0304622
Cacna1d	-1.38262	0.00454613
Ankrd28	0.956137	0.0277164
Ighmbp2	-1.77009	0.0396318
Stx5a	1.44859	0.00733846
Aldh1a1	1.15407	0.0469748
Pip5k1b	-1.48018	0.018359
9930021J03Rik	-1.76609	0.0113321
Nwd2	-1.52481	0.0132962
Cyp2c55	-2.66484	0.00212004
Ugdh	2.4012	0.0364706
Zmat4	-2.14896	0.00976067
Nwd1	-1.05611	0.034125
Nrp1	1.06705	0.020521
Hdgfrp3	-2.26252	0.000768464
Nlgn1	-1.9157	0.0152073
Scarb2	0.985044	0.0146491
Antxr2	1.66114	0.00806518
A930011G23Rik	-2.28157	0.00530842
Fam175a	-1.63731	0.0467295
Rpl5	1.53121	0.045523
Coro1c	1.1396	0.0276088
Gm42878	1.07927	0.016902
Rsrc1	-2.08913	0.0319266
Rsrc2	-2.27189	0.00393914
Tctn2	-1.2258	0.0304584
Fbxw7	-2.34761	0.0136151
Gusb	2.67248	0.0116198
Brca2	-3.42036	0.00670293
Lyn	2.37188	2.08e-05
Nova2	-2.32497	0.00289482
Ripk2	-1.88082	0.0307947
Zfp292	-2.10178	0.0436217
Melk	7.2317	6.39e-07
Grin3a	-1.35767	0.00129051
Abca1	1.71849	0.0132858
Pakap	0.852772	0.0289912
Akna	4.13802	1.09e-05
Brinp1	-1.45345	0.00254161
Pik3r3	-1.17544	0.0448415
Kif2c	3.4609	0.00110682
AA415398	-3.03883	0.031977
S100pbp	-1.83008	0.0352589
Rhd	3.53108	0.0322438
Cdc42	1.16723	0.0200885
Tnfrsf1b	3.4688	0.000459425
Ajap1	-2.07086	0.0120316
Gm5150	7.4591	8.67e-06
Cp	1.29928	0.0144747
Ect2	5.58459	0.000678203
Smc4	3.18981	0.00424774
Zbbx	-2.40988	0.0168835
Wdr49	-2.67394	0.0282691
4933406I18Rik	-3.26467	0.00317821
Iqgap3	3.69193	0.000543333
Plekho1	1.86588	0.0167835
Mfsd14a	-1.73475	0.0170163
Plppr4	-1.73141	0.00263628
F3	1.30395	0.00282166
Ccdc109b	3.15052	0.0132559
Tacr3	-2.78011	0.0191653
Mettl9	-1.91317	0.0424659
Vim	4.38729	1.11e-18
Pla2g4a	1.51614	0.00560329
Phf19	3.82418	0.0013133
Acvr2a	-2.81526	0.00441628
Zfp385b	-3.15818	0.00858682
Kif18a	2.33163	0.0362909
Plpp4	-1.27001	0.0373396
Rps6kc1	-2.3157	0.0141671
Nusap1	3.19421	0.000400996
Ttbk2	-0.821284	0.0265239
Pdia3	1.56389	0.00522038
Atp8b4	6.28388	0.00332617
Stk35	-2.53329	0.0124479
Pak7	-2.5117	0.00467772
Dzank1	-1.49798	0.000805799
Mybl2	2.6225	0.0423928
Sulf2	0.936555	0.0119038
Ptpn1	1.65335	0.000439266
Pcmtd1	-1.82627	0.0130523
Elavl3	-1.84202	0.0135796
Sgk3	0.884816	0.0383316
Tbcel	-1.98635	0.0106474
Txndc9	1.36352	0.0186341
Glce	-2.69769	0.00399669
Aff3	-1.88175	0.0092885
Sf3b1	1.04772	0.0353433
Cyp20a1	2.23349	0.0460824
Fn1	1.82548	0.00293613
Ankzf1	-1.88123	0.0176602
Sgpp2	-2.02669	0.00421773
Lca5	-1.49777	0.0306021
Inpp5d	2.93243	0.00456877
2022-09-02	1.3905	0.0132263
Zranb3	3.15069	0.0431561
Adipor1	1.31572	0.0204713
Myrip	-1.30818	0.00565105
Cfh	1.65524	0.00207902
Aff2	-2.92269	0.0018614
Prdx6	2.36053	7.49e-05
Zfx	-2.46775	0.0239477
Ly9	7.22033	7.17e-12
Cd48	4.06418	0.000765583
Cd84	6.70008	6.37e-12
Exo1	7.04662	0.000213618
Zmynd11	-2.03251	0.00462978
Dtl	7.30556	7.31e-07
Camk4	-1.76989	0.0173834
Nme5	-2.10655	0.00432896
Ssbp2	-1.26989	0.000770805
Kcnn2	-1.82631	0.00870071
Ap3s1	0.994781	0.0322634
Lmnb1	2.04463	0.00209393
Cenph	4.91136	0.0074118
Myo5b	-2.53936	0.00392657
Ankrd55	-1.7194	0.00981823
Socs6	-2.21461	0.0435553
Mboat2	-1.68214	0.00383722
Cep164	-1.88518	0.0123615
Aagab	-2.11848	0.0340161
Ubap1l	-1.82379	0.0334749
Dyx1c1	-3.85501	0.00390132
Ttk	5.62945	0.0195152
Adamts7	5.83563	0.01037
Gm20425	2.14831	0.00229554
Mapkapk3	3.43532	0.00772327
Smyd4	-1.95536	0.0483747
Zfp445	-1.90148	0.0154662
Kif15	4.39001	3.3e-06
Dgkk	-2.10795	0.0326202
Efhc2	-3.04488	0.0254785
Syne1	-1.21304	0.0137304
Akap7	-1.27915	0.00643806
Msn	2.61302	1.91e-06
Pcdh19	-2.08715	0.0160805
Cenpi	3.53136	0.00363168
Btk	5.72619	0.000158495
Htr2c	-1.7501	0.0312885
Rragb	-1.37615	0.00909507
Acot9	1.30355	0.00454145
Rala	0.826924	0.0323069
D130043K22Rik	-1.21761	0.0162998
Ptchd4	-2.62291	0.0113398
Vcan	1.62804	0.0169653
Adgre1	3.62994	3.52e-10
Naip2	2.95092	0.000100417
Il31ra	-1.87785	0.0324994
Adam17	1.44408	0.0221674
F730043M19Rik	-1.19869	0.0273746
G2e3	1.45193	0.0440399
Mis18bp1	4.34129	0.00098905
Robo1	-1.83799	0.0412199
Setd3	-2.56602	0.00877106
Plek	2.58825	1.43e-08
Asb3	-2.2226	0.0235251
Gabrg2	-1.4198	0.0111857
Soat2	7.38584	4.36e-05
Ttc19	-1.24412	0.0163014
Pik3r5	5.04399	0.0051202
Alox8	-3.366	0.0013149
Ywhae	1.13159	0.0222277
Ddx52	-1.64212	0.0433912
Pcdh17	-1.61308	0.0209376
Car10	-1.51847	0.00157098
Cdc6	4.22725	0.00183856
Gfap	1.46205	0.00162302
Milr1	9.12815	2.98e-08
Mgat5b	-1.739	0.0412523
Pgs1	1.73672	0.0227273
Mrps31	-1.77544	0.0398415
9330159F19Rik	-1.94036	0.0174516
Nus1	-1.67531	0.0470946
Vsir	2.09343	0.00418995
Tmem26	-3.32142	0.0258733
Cbfb	1.26344	0.0259208
Kitl	1.40905	0.00933242
Kcnc2	-1.07453	0.022352
Mars	1.15943	0.00699363
Dgka	1.33919	0.0333538
Tulp4	1.27591	0.0377429
Ezr	1.96022	1.77e-05
Vars	3.69461	0.0123873
Sgol1	7.20618	0.000131373
Efna5	-3.09563	0.0201273
Ppp5c	1.41882	0.0308756
Ryr1	-6.07514	0.000233646
Msh2	-1.70607	0.0345995
Glyr1	0.944842	0.0438627
Ube2l3	1.06493	0.0428681
Trp63	-2.93941	0.0104175
Tmem44	-2.28227	0.0132603
Slc15a2	-1.07954	0.0366247
Cep97	-1.1314	0.0227816
Pros1	3.11424	0.00267931
Gm21970	2.16194	0.00122826
Il10rb	2.51492	2.05e-05
Runx1	2.52353	4.04e-06
Kcnj6	-3.07168	0.00659054
Gas2	-2.65623	0.00153545
Prkaa1	-0.976251	0.032888
Fyb	2.36733	1.25e-05
Cct5	1.37123	0.021591
Nipal2	-2.40768	0.00924058
Pabpc1	1.60746	0.0198206
Gabrg3	-2.69453	0.00355894
Slc45a4	-2.30918	0.00245437
Naprt	2.67861	0.0310308
Myh9	2.11438	0.0224714
Csf2rb2	7.08622	7.68e-05
RP24-274B19.1	-3.45022	0.000465115
Mpped1	-2.40363	0.0022814
Vimp	1.16115	0.0454786
Stab1	5.41309	9.85e-05
Capn7	-1.52002	0.0297208
Nrg3	-2.22243	0.000820453
Gpr137c	-2.53302	0.010857
Prmt5	1.28813	0.0397038
Sacs	-1.73464	0.0308789
Fbxo16	-2.51017	0.00278629
Ticrr	7.68354	2.95e-08
Slc25a37	1.7818	0.000302305
Ccar2	-1.69531	0.0288219
Diaph3	3.16116	0.0139274
Gpc5	-1.84717	0.000130413
Efemp2	3.68068	0.0138933
Lpxn	4.10411	0.000609933
Gda	3.23653	0.00227984
Dock8	2.75487	0.0112485
Il33	2.09323	0.00303365
Pdcd4	-1.11932	0.014825
Efnb2	-2.81887	0.00277177
Cdc16	1.32003	0.00394928
Msr1	7.36633	0.00153635
Asah1	1.42998	0.0287123
Rwdd4a	1.5101	0.00904354
Myo9b	1.34698	0.0324523
Cyp4f18	4.22463	0.000285056
Vps35	1.19414	0.039286
Mmp15	-1.9398	0.0450821
Cenpt	1.78151	0.0367337
Hydin	-3.03567	0.0288141
Tmem231	-2.43313	0.0401531
Vat1l	-1.52672	0.0234896
BC021891	-2.7377	0.0338068
Rnf169	-1.61119	0.0238929
Lig1	2.59583	0.0142171
Sytl2	1.35821	0.0232767
P4ha3	2.37935	0.0331551
Arntl	-1.3327	0.00532792
Hirip3	-2.73482	0.0405481
Tes	4.43325	1.17e-06
Zc3hav1	1.84272	2.67e-05
A430010J10Rik	-2.63512	0.005756
Ret	0.850276	0.0497138
2810474O19Rik	1.36684	0.00100655
Fbxo21	-1.06382	0.0265715
Kdelr2	2.14637	0.000548881
Btbd10	-1.66337	0.0123836
Psma1	1.19195	0.0222059
Kank4	-2.83321	0.000556084
Wasf2	0.871079	0.0414115
Nadk	1.35551	0.00703017
Tpd52	1.89117	0.00868794
Gria2	-0.975613	0.0369568
Gatb	0.838309	0.0490002
Frrs1	2.02295	0.0132928
Pdlim5	1.2431	0.0237558
Sh3glb1	0.99186	0.00714945
Cd44	2.86136	3.74e-09
Rcn1	2.80327	0.033346
Ehd4	2.07759	0.00608057
Tbc1d20	1.03797	0.0180963
Rpn2	1.13513	0.0271979
Satb2	1.56026	0.0223893
Casp8	2.30372	1.48e-05
Prrx1	2.68466	0.0133821
Rnf125	3.32563	0.000678912
